# Supplementary material for: Drug-Target Network Study Reveals the Core Target-Protein Interactions of Various COVID-19 Treatments
Source: Genes (Basel). 2022 Jul 6;13(7):1210. doi: 10.3390/genes13071210 (PMC9316565; doi:10.3390/genes13071210)
Supplement: Supplementary file 1 [file genes-13-01210-s001.zip]

Archive with 6 entries (6 files):
- genes-1795211-Supplementary-Figures.pdf
- Table S1.xlsx
- Table S2.xlsx
- Table S3.xlsx
- Table S4.xlsx
- Table S5.xlsx
