# Supplementary material for: Drug-Target Network Study Reveals the Core Target-Protein Interactions of Various COVID-19 Treatments
Source: Genes (Basel). 2022 Jul 6;13(7):1210. doi: 10.3390/genes13071210 (PMC9316565; doi:10.3390/genes13071210)
Supplement: Supplementary file 1 [file genes-13-01210-s001.zip › Table S1.xlsx]

## Sheet: Sheet1
Table S1. GWAS summary for six COVID-19 related phenotypes
Trait Full name	N_Control	N_Case	Trait-relevance	Author		Year	Population	Reference
Severe COVID-19 infection with respiratory failure (analysis I)， GCST90000255	2205	1610	Severity	Ellinghaus D	EllinghausD_32558485_GCST90000255	2020	European Ancestry	PMID: 32558485
Severe COVID-19 infection with respiratory failure (analysis II)，GCST90000256	2180	1610	Severity	Ellinghaus D	EllinghausD_32558485_GCST90000256	2020	European Ancestry	PMID: 32558485
hospitalized COVID-19 vs. not hospitalized COVID-19	2028	928	Severity	covid19hg	COVID19_HGI_ANA_B1_V2	2020	European Ancestry	https://www.covid19hg.org/results/
predicted COVID-19 from self-reported symptoms vs. predicted or self-reported non-COVID-19	29174	1865	Susceptibility	covid19hg	COVID19_HGI_ANA_D1_V2	2020	European Ancestry	https://www.covid19hg.org/results/
COVID-19 UKBB tested controls	5455	1291	Susceptibility	GRASP	UKBB_covid19_EURtested	2020	European Ancestry	https://grasp.nhlbi.nih.gov/Covid19GWASResults.aspx
COVID-19 UKBB negative or untested controls	457959	1291	Susceptibility	GRASP	UKBB_covid19_EUR	2020	European Ancestry	https://grasp.nhlbi.nih.gov/Covid19GWASResults.aspx
