# Supplementary material for: Drug-Target Network Study Reveals the Core Target-Protein Interactions of Various COVID-19 Treatments
Source: Genes (Basel). 2022 Jul 6;13(7):1210. doi: 10.3390/genes13071210 (PMC9316565; doi:10.3390/genes13071210)
Supplement: Supplementary file 1 [file genes-13-01210-s001.zip › Table S2.xlsx]

## Sheet: Sheet1
Table S2. 174 COVID-19 related drug summary
drug_name	log10_freq	target_gene_name	PMID_source	label	PharmGKB_drug_function
acalabrutinib	1.04139	BTK	32503877	positive	other
acetaminophen	1.8451	PTGES3, PTGS2, PTGS1, TRPV1	32307245	positive	NA
acetylcysteine	1.23045	GSS, SLC7A11, ACY1, IKBKB, CHUK, GRIN2B, GRIN1, GRIN2A, GRIN2D, GRIN3A	33177829	positive	other
adalimumab	1.34242	TNF	32696108	positive	NA
adenosine	1.78533	ADORA1, ADORA2A, ADORA2B, ADORA3	33815368	positive	NA
aliskiren	NA	REN	32340096	positive	NA
almitrine	NA	ATP1A1	32653550	positive	NA
amantadine	1.53148	GRIN3A, CHRNA7, DRD2, CHRNA4, CHRNA3	32571606	positive	NA
amiodarone	1.11394	KCNH2, KCNH6, KCNH7, ADRB1, ADRB2, ADRB3, CACNA1I, CACNA1C, CACNA1D, CACNA1F, CACNA1S, CACNB1, CACNB2, CACNB3, CACNB4, THRA, THRB, PPARG, PPARA, PPARGC1B	32737841	positive	NA
amlodipine	NA	CACNA1C, CACNA1B, CACNB1, CACNA2D3, CA1, SMPD1, CACNA1I, CACNA1B	33349633	positive	NA
amodiaquine	1.27875	HNMT	32916297	positive	NA
anakinra	1.88081	IL1R1	33302991	positive	anti-cytokine/anti-inflammatory
angiotensin ii	1.51851	AGTR1	32209811	positive	NA
apixaban	1.20412	F10	33186991	positive	NA
argatroban	1.30103	F2	32870433	positive	NA
arginine	1.64345	NOS3, SLC7A3, AZIN2, ASL, NOS2, SLC7A1, ARG2, SLC7A4, ASS1	33160064	positive	NA
ascorbic acid	2.13033	PLOD2, PHYH, PLOD3, BBOX1, DBH, PAM, P3H1, P3H2, P3H3, P4HA1, OGFOD1, OGFOD2, ALKBH2, ALKBH3, KDM5D, PLOD1, TMLHE, P4HTM, EGLN1, EGLN2, EGLN3	32513807	positive	NA
aspirin	2.17609	PTGS1, PTGS2, AKR1C1, QPRKAA1, PRKAA2, PRKAB1, PRKAB2, PRKAG1, PRKAG2, PRKAG3, EDNRA, TP53, HSPA5, RPS6KA3, PNFKBIA, TNFAIP6, CASP1, CASP3, IKBKB, MAPK1, MAPK15, MAPK3, MAPK4, MAPK6, MAPK7, CCND1, MYC, PCNA, NEU1	33093359	positive	NA
atorvastatin	1.36173	HMGCR, DPP4, AHR, HDAC2, NR1I3	34541293	positive	NA
atovaquone	NA	DHODH	33480414	positive	NA
azithromycin	2.64147	PADI4	32853038	positive	NA
bamlanivimab	2.03342	S	33475701	positive	inhibit viral entry
baricitinib	1.96379	JAK1, JAK2, PTK2B, JAK3	32592703	positive	anti-cytokine/anti-inflammatory
bevacizumab	1.11394	VEGFA, C1QA, C1QB, C1QC, FCGR3A, FCGR1A, FCGR2A, FCGR2B, FCGR2C	33547300	positive	NA
bicalutamide	NA	AR	32977363	positive	NA
bromhexine	1.23045	TMPRSS2, ACE2	32983936	positive	NA
bromocriptine	1.20412	DRD2, DRD3, HTR1D, ADRA2A, HTR1A, ADRA2C, ADRA2B, HTR2B, DRD4, HTR2A, HTR1B, HTR2C, DRD5, DRD1, ADRA1A, ADRA1B, ADRA1D, HTR7	34169568	positive	NA
budesonide	1.14613	NR3C1, ANXA1	33031085	positive	NA
caffeine	1.43136	ADORA1, PDE4B, ADORA2A, RYR1, PDE1A, PDE1B, PDE1C, PDE10A, PDE4A, PDE4C, PDE4D, PDE7B, PDE2A, PDE3A, PDE3B, PDE5A, PDE6C, PDE11A, PDE7A, PDE8A, PDE8B, PDE9A, PDE6A, PDE6B, PRKDC, PIK3CD, PIK3CA, PIK3CB, ITPR1, ITPR2, ITPR3, ATM, ADORA2B, ADORA3	34067243	positive	NA
calcifediol	NA	VDR	34097036	positive	NA
calcium	1.44716	CACNA1C, ATP2C1, TNNC2, TNNC1, SPTBN1, S100B, CAST, COMP, CALM1, AOC1, S100A13, ALPP, S100A8, S100A9, S100A2, CP, BMP4, MGP, PCDH19, PDCD6	32855214	positive	NA
canakinumab	1.20412	IL1B	33311551	positive	anti-cytokine/anti-inflammatory
cannabidiol	1.36173	CNR1, CNR2, GPR12, GLRA1, GLRB, GLRA3, GPR18, GPR55, HTR1A, HTR2A, CHRNA7, OPRD1, OPRM1, PPARG, TRPV1, CACNA1G, CACNA1H, CACNA1I, TRPA1, TRPM8, TRPV2, TRPV3, TRPV4, VDAC1, HTR3A, ADORA1, PTGS1, PTGS2, ACAT1, CYP17A1, HMGCR, GSR, GPX1, IDO1, CYP1B1, NQO1, CAT, CYP3A5, CYP2D6, SOD1, CYP1A2, CYP3A7, AANAT, NAAA	32519753	positive	NA
captopril	1.20412	ACE, MMP2, MMP9, LTA4H, BDKRB1	34423606	positive	NA
ceftriaxone	1.50515	SLC22A11, SLC22A6, SLC22A8, SLC15A1	33388006	positive	NA
celecoxib	NA	PTGS2, PDPK1, CA2, CA3, CDH11	33007455	positive	NA
chloroquine	2.7356	GSTA2, TNF, TLR9, GST, HMGB1, GSTM1, ACE2	33227708	positive	inhibit viral entry
chlorpromazine	1.14613	DRD2, DRD1, HTR1A, HTR2A, ADRA1A, ADRA1B, HRH1, KCNH2, DRD5, DRD3, DRD4, HTR2C, HTR2B, ADRA1D, ADRA2A, ADRA2B, ADRA2C, CHRM1, CHRM3, SMPD1, CALM1, ORM1, ORM2, HTR6, HTR7, HRH4	32425222	positive	NA
cholecalciferol	2.71684	VDR	33466642	positive	other
ciclesonide	1.50515	NR3C1	33471354	positive	NA
ciprofloxacin	1.17609	TOP2A, KCNH2	34020659	positive	NA
cladribine	1.36173	RRM1, RRM2, RRM2B, POLA1, POLE, POLE2, POLE3, POLE4, PNP	34899987	positive	NA
clarithromycin	1.54407	KCNH2, SLCO1B1, SLCO1B3	34508342	positive	NA
clofazimine	1.20412	PPARG, KCNA3	33735762	positive	NA
clopidogrel	NA	P2RY12	32429774	positive	NA
colchicine	2.12385	TUBB	32837853	positive	NA
cyclophosphamide	1.39794	NR1I2	32526511	positive	NA
cyclosporine	NA	CAMLG, PPP3R2, PPIA, PPIF	32777170	positive	NA
dapagliflozin	NA	SLC5A2	34001719	positive	other
deferoxamine	NA	APP	32607779	positive	other
defibrotide	NA	ADORA1, ADORA2A, ADORA2B	33538335	positive	NA
dexamethasone	2.77305	NR3C1, NR0B1, ANXA1, NOS2, NR1I2	32678530	positive	anti-cytokine/anti-inflammatory
dexmedetomidine	NA	ADRA2A	33678305	positive	NA
diltiazem	NA	CACNG1, CACNA1C	32513289	positive	NA
diosmin	1.30103	AHR	33037698	positive	NA
dipyridamole	NA	PDE10A, ADA, PDE5A, PDE4A, RCAN1, ORM1	33001004	positive	NA
dolutegravir	1.07918	pol	33261845	positive	NA
dopamine	1.53148	DRD2, DRD1, DRD5, DRD3, DRD4, SLC6A3, DBH, HTR1A, HTR7, DRD1, DRD5, SLC6A2, SLC6A4, HTR3A, HTR3B, SOD1, SLC18A2	33173452	positive	NA
doxorubicin	1.17609	TOP2A, NOLC1	33162891	positive	NA
dupilumab	1.04139	IL4R	34737108	positive	NA
duvelisib	NA	PIK3CG, PIK3CD	33617948	positive	NA
eculizumab	1.20412	C5	32329881	positive	anti-cytokine/anti-inflammatory
epinephrine	1.20412	ADRA1A, ADRA1B, ADRB1, ADRB2, ADRA2A, ADRA2B, ADRA1D, TNF	32356252	positive	NA
erythromycin	1.17609	MLNR, KCNH2	32513289	positive	NA
estradiol	1.92942	ESR1, ESR2, NR1I2, CHRNA4, GPER1, MT-ATP6, BECN1	34142358	positive	NA
etoposide	1.36173	TOP2A, TOP2B	32931823	positive	NA
famotidine	1.53148	HRH2	33191206	positive	inhibit viral replication
febuxostat	NA	XDH	32603531	positive	NA
fingolimod	NA	S1PR5, HDAC1, S1PR1, S1PR4, S1PR3	33191206	positive	NA
fluoxetine	1.32222	SLC6A4, HTR2C, CHRNA2, CHRNA3, CHRNB4, CKS1B, KCNH2	34856085	positive	anti-cytokine/anti-inflammatory
fluvoxamine	1.49136	SLC6A4, KCNH2	33403480	positive	other
folic acid	1.62325	FOLR3, FOLR2, FOLR1	33532517	positive	NA
fondaparinux	1.07918	SERPINC1, F10	33603528	positive	NA
formoterol	NA	ADRB2, ADRB1, ADRB3	33261845	positive	NA
fostamatinib	1.04139	AAK1, ABL1, ABL2, ACAD10, ACAD11, ACADVL, ACOX1, ACOX3, ACSL5, ACTR2, ACTR3, ACVR1, ACVR1B, ACVR2B, ADCK1, ADCK5, ADK, AK2, AKT1, AKT2, AKT3, APRT, ARAF, ATR, AURKA, AURKB, BCR, BMP2K, BMPR1A, BMPR1B, BMPR2, BRAF, BTK, BUB1, CAMK2D, CAMK2G, CAMK4, CAMKK2, CARS1, CDC42BPA, CDC42BPB, CDC42BPG, CDC7, CDK1, CDK12, CDK13, CDK16, CDK17, CDK2, CDK3, CDK4, CDK5, CDK6, CDK7, CDK9, CDKL5, CHD4, CHEK1, CILK…	34455072	positive	NA
furosemide	1.11394	SLC12A1, CA2, GPR35	32622469	positive	NA
glutamine	1.32222	CTPS1, PPAT, GLUL	32835086	positive	NA
glycine	1.20412	GCAT, ALAS1, ALAS2, GARS, GRIN2A, BAAT, GPR18, GSS, GRIN2C, GLYAT, SHMT2, GLYATL2, GLYATL1, AGXT2, PIPOX, GRIN3B, GLRA1, AGXT, GLRB, SHMT1, GLRA3, GLRA2, GNMT, GATM	32942307	positive	NA
haloperidol	1.04139	DRD2, DRD1, GRIN2B, HTR2A, DRD3, MCHR1, SLC18A2, HTR2C, SIGMAR1, HRH1, CHRM3, ADRA1A, ADRA2A, ADRA2B, ADRA2C, HTR1A, HTR6, HTR7	32551457	positive	NA
heparin	2.65321	SERPINC1, F10, SELP, FGFR4, FGF4, FGF19, FGFR1, FGF1, FGFR2, FGF2, PF4, HGF	32519894	positive	other
hydrocortisone	1.41497	NR3C1, ANXA1	32876697	positive	NA
hydroxychloroquine	3.05805	TLR7, TLR9, ACE2	33227708	positive	inhibit viral entry
hydroxyurea	1.04139	RRM1	34934823	positive	NA
ibrutinib	1.5563	BTK	33607304	positive	NA
ibuprofen	1.64345	PTGS2, PTGS1, BCL2, THBD, FABP2, PPARG, CFTR, PPARA, GP1BA, S100A7	32366740	positive	NA
iloprost	NA	PTGIR, PTGER1, PDE4A, PDE4B, PDE4C, PDE4D, PLAT, PTGDR2	33969013	positive	NA
imatinib	1.53148	BCR, KIT, RET, NTRK1, CSF1R, PDGFRA, DDR1, ABL1, PDGFRB	33116299	positive	NA
indomethacin	1.04139	PTGS1, PTGS2, PLA2G2A, PTGR2, PPARG, GLO1, PTGDR2, PPARA, AKR1C3, EIF2AK2	32412158	positive	NA
infliximab	1.61278	TNF	32696108	positive	NA
interferon	1.85126	IFNAR1, IFNAR2	33850184	positive	inhibit viral replication
isoflurane	NA	GABRA1, ATP2C1, GLRA1, GRIA1, KCNA1, ATP5F1D, CALM1, GABRA2, GABRA3, GABRA4, GABRA5, GABRA6, GABRB1, GABRB2, GABRB3, GABRD, GABRE, GABRG1, GABRG2, GABRG3, GABRP, GABRQ, CHRNA4, CHRNB2	33134946	positive	NA
isotretinoin	NA	RARA, RARG	33320409	positive	inhibit viral entry
itraconazole	1.11394	CYP51A1	33261845	positive	NA
ketamine	1.14613	GRIN3A, TACR1, DRD2, OPRD1, SLC6A2, OPRK1, OPRM1, CHRM1, CHRM2, CHRM3, CHRM4, CHRM5, HTR2A, HTR2B, HTR2C, HTR1A, HTR1B, HTR1D, HTR1E, HTR1F, HTR3A, CHRNA7, BCHE, NOS1	33496087	positive	anti-cytokine/anti-inflammatory
lamivudine	1.04139	pol	34367956	positive	NA
leflunomide	1.14613	DHODH, AHR, PTK2B	34276351	positive	anti-cytokine/anti-inflammatory
lenalidomide	NA	CRBN, TNFSF11, CDH5, PTGS2	32305989	positive	NA
levamisole	1.04139	CHRNA3, ALPPL2	34388031	positive	NA
linagliptin	NA	DPP4	35002970	positive	NA
lopinavir	2.71433	pol	33090501	positive	inhibit viral replication
losartan	1.38021	AGTR1	34937861	positive	inhibit viral entry
mefloquine	1.14613	ADORA2A	33995308	positive	NA
melatonin	2.02531	MTNR1A, MTNR1B, ESR1, RORB, CALM1, MPO, EPX, CALR, ASMT, NQO2	32217117	positive	NA
metformin	2.06819	PRKAB1, ETFDH, GPD1	32750451	positive	NA
methotrexate	1.87506	DHFR, TYMS, ATIC	34112217	positive	NA
methylene blue	NA	GUCY1A2, NOS1	33341032	positive	NA
methylprednisolone	2.33041	NR3C1, ANXA1	32943404	positive	NA
midazolam	1.23045	GABRA1, GABRA2, GABRA3, GABRA4, GABRA5, GABRA6, GABRB1, GABRB2, GABRB3, GABRD, GABRE, GABRG1, GABRG2, GABRG3, GABRP, GABRQ	34268237	positive	NA
minocycline	NA	IL1B, ALOX5, MMP9, VEGFA, CASP1, CASP3, CYCS, MAPK1, MAPK10, MAPK11, MAPK12, MAPK13, MAPK14, MAPK15, MAPK3, MAPK4, MAPK6, MAPK7, MAPK8, MAPK9, NOS2	32552044	positive	NA
montelukast	1.32222	CYSLTR1, ALOX5	32416408	positive	NA
moxifloxacin	1.07918	TOP2A	32546446	positive	NA
mycophenolic acid	1.07918	IMPDH1, IMPDH2	32982743	positive	NA
naltrexone	NA	OPRD1, OPRM1, OPRK1, SIGMAR1	32930058	positive	anti-cytokine/anti-inflammatory
naproxen	1.14613	PTGS1, PTGS2	33015819	positive	anti-cytokine/anti-inflammatory
nicotine	1.86923	CHRNA4, CHRNA7, CHRNB2, CHRNA2, CHRNA3, CHRNA5, CHRNA6, CHRNA9, CHRNA10, CHRNB3, CHRNB4, CYP19A1, CHAT	32790936	positive	anti-cytokine/anti-inflammatory; inhibit viral entry
nifedipine	NA	CACNA1C, NR1I2, CALM1, CACNA1D, CACNA1S, CACNB2, KCND3, CACNA1G, CACNA1H, CACNA1I	32411566	positive	NA
nilotinib	1.20412	ABL1, KIT	33232578	positive	NA
nintedanib	1.27875	FLT1, KDR, FLT4, PDGFRA, PDGFRB, FGFR1, FGFR2, FGFR3, FLT3, LCK, LYN, SRC	33107641	positive	NA
nitric oxide	2.01284	GUCY1A2, MT1A, IDO1	33080582	positive	other
noscapine	NA	SIGMAR1	32337769	positive	NA
olanzapine	1.04139	HTR2A, DRD2, DRD1, DRD5, DRD3, DRD4, HTR2C, HTR3A, HTR6, HRH1, ADRA1A, ADRA1B, CHRM1, CHRM2, CHRM3, CHRM4, ADRB1, ADRB2, ADRB3, HTR1A, HTR1B, HTR1D, HTR1E, HTR1F, GABRA1, GABRA2, GABRA3, GABRA5, GABRG1, GABRG2, GABRG3	32344275	positive	NA
omalizumab	1.11394	FCER1A, MS4A2	34018464	positive	NA
omeprazole	NA	ATP4A, AHR	32601778	positive	NA
oseltamivir	1.85126	NEU1, NEU2	32395418	positive	NA
oxytocin	1.27875	OXTR	33032171	positive	NA
pembrolizumab	1.07918	PDCD1	34070725	positive	NA
pentoxifylline	1.20412	ADORA2A, ADORA1, NT5E	32473070	positive	NA
pioglitazone	1.04139	PPARG, MAOB	32344313	positive	NA
prazosin	NA	ADRA1A, ADRA1B, ADRA1D, KCNH2, ADRA2A, ADRA2B	33398294	positive	anti-cytokine/anti-inflammatory
prednisolone	1.87506	NR3C1	33433263	positive	NA
prednisone	1.81954	NR3C1	33274479	positive	NA
primaquine	NA	KRT7, NQO2	33403998	positive	NA
progesterone	1.53148	PGR, ESR1, NR3C2, CYP17A1, OPRK1, ORM1, NR3C1, AR, SHBG, ESR2	34396353	positive	other
propofol	1.11394	GABRB2, GABRB3, SCN4A, SCN2A, GABRA1, GABRA2, GABRA3, GABRA4, GABRA5, GABRA6, GABRB1, GABRD, GABRE, GABRG1, GABRG2, GABRG3, GABRP, GABRQ	33253920	positive	NA
pyridostigmine	NA	ACHE, BCHE	33066761	positive	NA
quercetin	2.12057	HCK, PIK3CG, UGT3A1, ATP5A1, ATP5B, ATP5C1, PIM1, HIBCH, STK17B, ESR1, ESR2, NQO2, AHR, CYP1B1, ACTB, CSNK2A1, CSNK2B, EIF3F, HSP90AA1, HSPA2, RUVBL2, SF3B3, UBA1, SHBG, CBR1, CEBPB, NR1I2	33034398	positive	NA
quinine	1.32222	GP9, KCNN4	34908881	positive	NA
rabeprazole	NA	ATP4A	32877948	positive	NA
raltegravir	1.11394	pol	32382873	positive	NA
ramipril	NA	ACE, BDKRB1	32470515	positive	inhibit viral entry
remdesivir	3.16435	rep, L	33389708	positive	inhibit viral replication
ribavirin	2.15229	IMPDH1, IMPDH2, L, PB1	32307245	positive	inhibit viral replication
ritonavir	2.65896	pol, NR1I2	33491234	positive	inhibit viral replication
rivaroxaban	1.41497	F10	33577800	positive	NA
ruxolitinib	1.74819	JAK2, JAK1, JAK3, TYK2	32470486	positive	other
saquinavir	1.44716	pol	33261845	positive	NA
sarilumab	1.32222	IL6R, FCGR1A, FCGR2A, FCGR2B, FCGR3A, FCGR3B	33191206	positive	anti-cytokine/anti-inflammatory
selinexor	NA	XPO1	34157321	positive	NA
sevoflurane	NA	GABRA1, GLRA1, GRIA1, ATP2C1, MT-ND1, GABRA2, GABRA3, GABRA4, GABRA5, GABRA6, GABRB1, GABRB2, GABRB3, GABRD, GABRE, GABRG1, GABRG2, GABRG3, GABRP, GABRQ, CCDC51	32416995	positive	NA
sildenafil	NA	PDE5A, PDE6G, PDE6H	32939238	positive	NA
simvastatin	NA	HMGCR, ITGAL, HDAC2	33131530	positive	NA
sirolimus	1.78533	MTOR	32395418	positive	other
sitagliptin	1.14613	DPP4	33151168	positive	NA
sofosbuvir	1.77815	NS5b	32812051	positive	NA
spironolactone	1.20412	NR3C2, ARPGR, NR3C1, CYP11B2, CYP17A1, SRD5A1, SRD5A2, SRD5A3, SHBG, CACNG1, CACNG2, CACNG3, CACNG4, CACNG5, CACNG6, CACNG7, CACNG8, CACNA2D1, CACNA2D2, CACNA2D3, CACNA2D4, CACNA1C, CACNA1D, CACNA1F, CACNA1S, CACNB1, CACNB2, CACNB3, CACNB4, CACNA1B, CACNA1A, CACNA1E, CACNA1G, CACNA1H, CACNA1I, NR1I2	32721806	positive	NA
sulfasalazine	1.04139	ALOX5, PTGS2, PTGS1, PPARG, CHUK, IKBKB, SLC7A11, ACAT1, TBXAS1, PLA2G1B	33082265	positive	NA
tacrolimus	1.66276	FKBP1A	32256705	positive	NA
telaprevir	1.38021	SLCO1B1, SLCO2B1	33261845	positive	NA
telmisartan	NA	AGTR1, PPARG	32356926	positive	inhibit viral entry
tenofovir disoproxil	NA	pol, P	34007810	positive	NA
tetracycline	1.17609	PRNP	33136210	positive	NA
thalidomide	1.25527	CRBN, TNF, NFKB1, FGFR2, PTGS2, ORM1, ORM2	32574274	positive	NA
tipranavir	1.07918	pol	33168456	positive	NA
tirofiban	NA	ITGA2B, ITGB3	32450344	positive	NA
tocilizumab	2.7574	IL6R	33332779	positive	anti-cytokine/anti-inflammatory
tofacitinib	1.50515	JAK1, JAK2, JAK3, TYK2	33245005	positive	anti-cytokine/anti-inflammatory
tramadol	1.07918	OPRM1, SLC6A2, SLC6A4, HTR2C, OPRK1, OPRD1, CHRNA7, CHRM3, CHRM1, TACR1, SCN2A, TRPV1, GRIN1, GRIN2A, GRIN2B, GRIN2C, GRIN2D, GRIN3A, GRIN3B, ADORA1, ADRA2A, ADRA2B, ADRA2C	33385878	positive	NA
tranexamic acid	NA	PLG	32639181	positive	other
valsartan	1.07918	AGTR1	33460992	positive	NA
verapamil	NA	CACNA1C, CACNA1B, CACNA1A, KCNJ11, CACNA1G, CACNA1H, KCNH2, SLC6A4, ADRA1A, ADRA1B, ADRA1D	32815099	positive	NA
vitamin e	1.32222	NR1I2, PRKCB, ALOX5, PRKCA, DGKA, PPP2CB, PPP2CA, SEC14L4, SEC14L3, SEC14L2	33308613	positive	NA
yohimbine	NA	ADRA2A, ADRA2B, ADRA2C, HTR1A, HTR1B, HTR1D, DRD2, DRD3, HTR2A, HTR2C, KCNJ1, KCNJ10, KCNJ11, KCNJ12, KCNJ14, KCNJ15, KCNJ8, HTR2B	32600363	positive	NA
zanamivir	1.17609	NEU2	32294562	positive	NA
zidovudine	1.07918	pol, TERT	34073456	positive	NA
