# Supplementary material for: Drug-Target Network Study Reveals the Core Target-Protein Interactions of Various COVID-19 Treatments
Source: Genes (Basel). 2022 Jul 6;13(7):1210. doi: 10.3390/genes13071210 (PMC9316565; doi:10.3390/genes13071210)
Supplement: Supplementary file 1 [file genes-13-01210-s001.zip › Table S3.xlsx]

## Sheet: Sheet1
Table S3. Medium-scaled subnetwork as a COVID19-related parental network
Gene Sybmol	Edge
MAP2K4	18
ACVR1	7
APP	147
CSF1R	9
ITPR1	9
CDC7	10
CSK	21
PCNA	28
KDR	11
PPARGC1B	5
ESR1	116
FGFR1	32
NR3C1	44
HSPA5	78
LIMK1	12
IGF1R	24
PTK2	31
MAPK8	29
INSR	13
JAK2	24
BCL2	20
NFKB1	23
ALOX5	3
AKT2	17
FLT1	4
OPRD1	4
FER	4
MAPK1	57
AR	67
PDPK1	24
FKBP1A	15
ATM	26
NTRK1	143
SRC	81
TGFBR1	8
TNNC1	1
TP53	150
DDR2	3
ARAF	47
MAP2K2	20
POLA1	12
HTR2C	2
JAK3	10
PKN2	8
ID2	10
MAPKAPK2	18
RAN	25
BMPR1A	27
PPARG	35
PGR	11
THRB	9
TRPV1	4
ILK	25
CFTR	60
MAP3K3	15
PRKAB1	14
PRKAB2	19
PRKAG1	13
MAPK11	6
POLE2	3
RIPK3	4
RAB27A	5
STK16	5
KCNJ1	1
RARA	13
PRKG1	4
MCM4	21
GRIA1	3
CSNK2B	49
ACTB	41
STK24	8
PRKCI	25
SLC25A6	20
PLOD3	11
PDCD6	17
ACY1	6
PDE9A	3
PAICS	12
GNAI2	17
PPP2CA	39
PSMC4	20
HSPA2	19
MAPK9	18
GNMT	5
CLK3	7
PPARA	5
CDK4	39
GLUL	8
PLK4	9
PKN1	13
CSNK1G2	5
BUB1	12
CSNK1E	22
SLC22A6	1
RUVBL2	41
ASL	5
EIF3F	26
STAT1	39
ASS1	13
PPIA	26
PDGFRB	20
NQO2	3
GAK	13
DCTPP1	6
CSNK1D	15
AGT	6
PRKCZ	33
S100A2	3
FGF2	9
CDK2	59
STK11	40
EGFR	127
RET	17
MTOR	31
IKBKE	14
GSK3B	61
PAK2	18
PGRMC1	26
PASK	10
RAB10	10
ROCK2	5
ULK1	15
STK38L	3
PAK4	17
ATIC	17
RIPK2	6
AURKA	40
HTR1E	2
CDC42BPB	9
VDAC1	31
TERT	22
MAP3K1	20
TBK1	28
MYC	136
BMPR2	12
JAK1	28
AKT1	82
CALM1	46
BCR	20
SMC1A	28
ATR	20
FES	10
ABL1	32
CASP3	20
CDK1	44
CHEK1	20
HDAC1	46
HDAC2	49
LYN	68
CSNK2A1	51
HSP90AA1	198
PRKDC	54
CCND1	26
MAPK14	48
FYN	41
LCK	41
MARK3	14
PLK1	35
S100B	9
GSK3A	26
MET	28
CDH5	10
SPTBN1	19
AURKB	44
PIK3CA	17
PRKCB	25
PRKCD	24
PRKACA	40
BTK	20
CDC42BPG	3
CACNB3	4
PTK2B	15
CASP1	6
PRKCA	28
MAPK3	41
CEBPB	15
CA2	3
SOD1	34
MAPK7	22
ROCK1	8
RYR1	6
DYRK1A	29
ATP1A1	32
MARK4	8
RRM1	12
IL6	2
HCK	28
DYRK1B	10
DRD3	2
DRD2	7
DRD4	1
CCL2	5
MAP2K1	28
TYK2	16
GRIN2A	13
IL1R1	8
CAMLG	3
NR1I2	5
CXCL8	4
PDCD1	2
CLK1	12
TNF	23
NEK9	10
S100A7	11
CDK5	18
RPS6KA1	23
CKS1B	7
ADORA2A	5
CAT	23
GRIN2B	12
MYH10	20
VEGFA	5
F2	4
MAP2K6	21
CAST	3
HTR2A	2
PRKAR2A	18
MAT2A	16
TP53RK	7
IL6R	2
YES1	27
ERN1	7
PDE6G	2
RRM2B	7
RRM2	11
AHR	10
GABRB3	4
EDNRA	1
THRA	8
CDK7	19
POLE3	6
CDK9	53
CSNK2A2	24
FGF1	10
RPS6KA5	6
RPS6KA4	5
VDR	10
IFNAR1	6
PRKACG	3
PRKACB	17
AKR1C3	2
CACNB4	2
DDR1	2
F10	4
FGFR3	8
GSR	9
HMOX2	8
KCNH2	8
LTA4H	2
PHYH	2
PRNP	28
OLA1	4
RPS6KA6	4
S100A8	18
HMGB1	25
PNP	6
PEBP1	20
SHMT1	12
MAPK10	9
KIT	23
PDGFRA	26
CDK6	29
PDE4D	14
MAP4K4	10
CHRNA7	2
PF4	6
FGFR2	14
CSNK1A1	32
C5	1
CACNG2	7
NOLC1	16
IKBKB	37
CACNA1A	2
FCGR2A	4
RPS6KA3	23
SYK	29
FGF19	1
CHUK	37
IL4R	7
NOS3	7
EIF2AK2	23
ITGB3	19
WEE1	10
MMP2	5
GP1BA	6
ALAS2	1
XPO1	82
S100A13	5
IFNAR2	5
CIT	75
TEC	6
ACVR2B	5
CNR1	4
FCGR3B	1
MELK	5
TNIK	6
ADRB2	25
ADRB3	1
DDX1	20
IRAK1	29
TNFSF11	2
CALR	27
BRAF	26
EPHB2	7
PLAT	6
MAP3K11	13
MAP3K5	27
TGFBR2	23
FLT4	3
TNK2	21
STK4	16
LATS1	16
GRIN3B	2
EPHA2	33
PRKCQ	10
CYCS	6
CRP	4
HGF	12
NQO1	6
ITGA2B	4
CDSN	8
MAP3K2	11
CACNA1C	3
FRK	4
DNAJA1	37
PLG	6
RCAN1	5
ADORA1	4
PIM1	10
ACTR3	18
CAMK2G	10
AGTR1	7
ESR2	91
ANXA1	15
ITPR3	15
KCNJ11	3
MTNR1A	17
ADA	7
MAP4K2	4
KCNA3	1
KCNA1	2
DHFR	4
PIK3CD	2
PLA2G1B	1
GLRB	3
HTR1A	4
HTR1D	3
RARG	1
RAB6A	3
RPS6KB1	26
PRKAA1	34
PAM	1
BMP4	7
NOS2	14
TOP2A	22
C1QA	1
NLK	4
MAPKAPK5	10
NEK2	12
MAP4K1	7
MAP3K6	6
MAPK15	6
SIGMAR1	8
EPHB3	2
EPHA4	14
GRIN1	16
MAPK13	3
ERCC2	10
ACVR1B	8
OPRM1	7
MYLK	4
STK26	15
PPP2CB	21
FCGR1A	4
TESK1	2
TESK2	3
PTK6	14
MAP4K5	7
PIK3CB	12
TAOK3	5
TNK1	5
CDK16	12
NOS1	3
ABL2	14
SLC6A3	3
CP	3
GABRB2	3
PTGS2	8
PPIF	5
S1PR1	5
SELP	1
MAP2K3	42
MAP3K4	13
AKT3	7
MAP2K5	27
FECH	12
TMLHE	3
TAOK2	6
MST1R	3
SLC6A4	2
STK17B	6
CAMK2D	14
CHRNA4	2
S100A9	15
BMPR1B	6
PLA2G2A	5
PDE1A	3
DRD1	4
PIK3CG	8
TRPV4	6
GABRA1	3
ACADVL	8
PYGL	11
IRAK4	3
NR3C2	4
PTGES3	26
GSTM1	1
GUCY1A2	1
CHRM3	3
SCN4A	1
IL1B	8
PLOD1	10
PLOD2	7
FCGR2B	5
DPP4	3
PRKAG3	5
FLT3	6
PADI4	4
TTK	18
MARK2	21
BECN1	39
CAMKK2	13
PRKAA2	17
PRKAG2	6
STK3	15
MAPK6	27
MAP4K3	3
EGLN1	9
CHD4	41
NR0B1	5
CAMK4	1
PBRM1	5
EGLN2	9
EGLN3	85
NDUFA13	5
TUBB	50
TLR9	10
RORB	3
NR1I3	6
CRBN	13
HMGCR	3
SMC2	12
PRKD2	12
IRAK3	5
DCK	5
CSNK1G1	3
SF3B3	16
KCNN4	1
POLE4	6
EIF2AK1	2
PDE4A	2
UBA1	22
CDK3	15
LIMK2	10
POLE	10
EPHB6	2
FCER1A	1
STRADA	5
DHCR24	8
IMPDH2	32
SLC6A2	1
ADRA2A	3
KCND3	5
HTR6	5
CACNA1B	2
SNRNP200	21
SHBG	4
CACNA1H	1
NEK1	3
PDE4B	3
SIK2	8
MAPK12	7
ALAS1	7
CSNK1G3	8
CDK17	9
APRT	8
NUAK2	6
PDE6H	3
PIP4K2C	9
CACNB1	3
ACAD10	2
SLC7A1	5
SLCO2B1	1
OSM	1
GABRA4	1
IARS2	12
OPA1	11
AAK1	9
IDO1	1
SHMT2	29
ETFB	9
RABL3	7
FCGR3A	7
GPR12	1
MS4A2	2
CACNG3	2
ACAD11	6
NAAA	1
KCNJ10	1
EPHB4	3
ACTR2	17
SLC25A5	25
DDX3X	26
IMPDH1	7
CYC1	16
TUFM	34
CDK12	7
NAT10	12
MDN1	11
FARSB	10
DHX30	12
ACAT1	15
TYMS	5
DGKA	1
DHODH	1
ACOX1	6
CDK13	12
HSP90AB2P	15
CTPS1	17
FOLR1	3
TRPM8	1
GLO1	5
DDX6	13
NT5E	5
AK2	8
PFKP	18
TOP2B	20
CACNA2D1	2
CYP3A4	5
MTNR1B	8
GP9	1
FGFR4	25
ACE	4
HTR2B	2
PTGS1	1
ACE2	9
ATP4A	7
ADRA1D	1
GPX1	6
CYP17A1	2
ORM1	3
ORM2	2
NEK3	1
ADK	4
EPHA7	5
CA1	1
GABRA3	3
GSS	5
GCAT	1
PPAT	8
ADCK1	7
CYP51A1	2
ADCK5	3
PRKD3	3
PTGIR	4
SIK3	4
REN	1
MAPK4	4
CHRM4	6
KRT7	5
P3H1	8
OGFOD1	4
PDE3A	3
MYH14	10
PYGB	9
SLK	1
PCYT1A	4
PHKG2	8
GTPBP4	16
HTR1B	2
ALPP	2
BAAT	4
AKR1C1	2
NEU2	2
PPP3R2	3
TNNC2	1
BBOX1	5
SUCLA2	9
SEC14L4	1
CMPK1	1
SERPINC1	2
ALKBH3	5
GPR35	3
CACNG4	2
HIBCH	2
GABRE	2
P2RY12	1
ARG2	1
CCDC51	4
PIPOX	1
PDE7A	1
CHRNA9	3
PDXK	7
CHAT	1
P4HA1	14
STK10	3
CBR1	10
PIP4K2A	13
ACHE	1
SLC22A8	1
CYP1A2	5
AZIN2	1
SEC14L3	3
PDE1C	3
EPHA1	6
HTR3A	3
CACNG5	4
SLC15A1	2
GABRA6	2
CHRNA3	5
CYP19A1	2
ACOX3	1
MYLK3	3
NEK7	7
ADRA1B	4
ADRA1A	3
SLC18A2	2
SLC12A1	1
CHRM5	1
MPO	5
SLC7A11	3
CYP1B1	4
TMPRSS2	3
KCNJ8	3
DBH	1
PKMYT1	5
PTGR2	1
PDE3B	3
CACNB2	2
ETFDH	1
AGXT	3
THBD	2
CNR2	1
S1PR3	1
XDH	1
CDC42BPA	11
BDKRB1	1
HRH1	1
OXTR	1
CXCL10	1
CHRNB2	2
CDH11	3
GRIN2C	1
ITPR2	6
GRIN3A	1
BMP2K	8
TAOK1	4
PDE1B	1
ATP2C1	2
HNMT	2
OCA2	1
PDE6A	1
CACNA1I	1
FCGR2C	1
GRIN2D	1
CA3	1
SRD5A3	2
PTGER1	2
P3H2	2
PDE8A	1
ACSL5	2
PDE8B	1
GABRA5	1
SEC14L2	1
PCDH19	1
CHRNB4	1
FGF4	1
GABRQ	1
SRD5A2	1
GABRG3	1
