# Supplementary material for: Drug-Target Network Study Reveals the Core Target-Protein Interactions of Various COVID-19 Treatments
Source: Genes (Basel). 2022 Jul 6;13(7):1210. doi: 10.3390/genes13071210 (PMC9316565; doi:10.3390/genes13071210)
Supplement: Supplementary file 1 [file genes-13-01210-s001.zip › Table S4.xlsx]

## Sheet: Sheet1
Table S4. 34 COVID19-DrugNET genes
APP
ESR1
HSPA5
ALOX5
AR
JAK2
JAK3
ID2
STAT1
GAK
AGT
JAK1
PRKACA
BTK
PTK2B
TYK2
CCL2
CXCL8
TNF
PF4
ADRB2
PLAT
F2
CRP
IL1B
OSM
AAK1
CYP3A4
REN
TMPRSS2
IL6
IL6R
THBD
CXCL10
