# Supplementary material for: Drug-Target Network Study Reveals the Core Target-Protein Interactions of Various COVID-19 Treatments
Source: Genes (Basel). 2022 Jul 6;13(7):1210. doi: 10.3390/genes13071210 (PMC9316565; doi:10.3390/genes13071210)
Supplement: Supplementary file 1 [file genes-13-01210-s001.zip › Table S5.xlsx]

## Sheet: Sheet1
Table S4. Shared genes in COVID19-DrugNET genes and differential expressed genes in each cell type
Cell type	Severe vs Moderate	Severe vs Healthy
B	CCL2	CCL2,STAT1
Epithelial	CXCL8,CCL2	CCL2,CXCL8,STAT1,CXCL10,ADRB2,AAK1,JAK1,JAK2,TYK2,IL6R,,GAK,PTK2B
Macrophages	CXCL8,ADRB2,BTK,ALOX5,CCL2,PTK2B,IL1B,JAK2,STAT1,TNF,IL6,ID2,THBD,JAK3	JAK1,IL6R,STAT1,CXCL8,CXCL10,TNF,JAK2,HSPA5,ALOX5,CCL2,,JAK3,PTK2B,IL1B,TYK2,GAK,BTK
mDC	CCL2,CXCL8	CXCL10,CCL2,STAT1,CXCL8,JAK2,HSPA5,JAK1,ALOX5,JAK3,TNF,IL6R,GAK
NK	CCL2,JAK1,ID2,STAT1	CCL2,STAT1,CXCL10,ID2
pDC	CCL2,ID2
T	CCL2,STAT1,ID2,CXCL8,JAK1,CXCL10,AAK1,ADRB2,OSM,HSPA5,PTK2B,JAK2	STAT1,CCL2,,CXCL10,JAK1,ALOX5,HSPA5,JAK3,JAK2,CXCL8,PTK2B,OSM,TYK2,ID2,TNF
